# Supplementary material for: All-Cause and Cause-Specific Burden of Asthma in a Transitioning City in China: Population Study
Source: JMIR Public Health Surveill. 2024 Nov 14;10:e44845. doi: 10.2196/44845 (PMC11611785; doi:10.2196/44845)
Supplement: Multimedia Appendix 1 [file publichealth-v10-e44845-s001.xlsx]

## Sheet: Sheet11
	Male	Proportion(%)	Female	Proportion(%)	Total	Proportion(%)
Total	920	100	648	100	1568	100
J45-46	502	54.5652	356	54.9383	858	54.7194
I05-52	89	9.67391	82	12.6543	171	10.9056
J40-47	119	12.9348	71	10.9568	190	12.1173
I60-69	57	6.19565	51	7.87037	108	6.88776
E10-14	12	1.30435	15	2.31481	27	1.72194
C33-34	37	4.02174	12	1.85185	49	3.125
Y85-89	1	0.108696	10	1.54321	11	0.701531
W00-19	5	0.543478	8	1.23457	13	0.829082
C18-21	12	1.30435	5	0.771605	17	1.08418
K55-63	1	0.108696	4	0.617284	5	0.318878
C22	5	0.543478	3	0.462963	8	0.510204
C50	0	0	3	0.462963	3	0.191327
C16	7	0.76087	2	0.308642	9	0.57398
G20-26	3	0.326087	2	0.308642	5	0.318878
C91-95	2	0.217391	2	0.308642	4	0.255102
K70-77	2	0.217391	2	0.308642	4	0.255102
G30-32	1	0.108696	2	0.308642	3	0.191327
N17-19	0	0	2	0.308642	2	0.127551
C25	4	0.434783	1	0.154321	5	0.318878
B15-19	3	0.326087	1	0.154321	4	0.255102
K20-31	3	0.326087	1	0.154321	4	0.255102
K80-87	3	0.326087	1	0.154321	4	0.255102
N00-08	3	0.326087	1	0.154321	4	0.255102
X60-X84	3	0.326087	1	0.154321	4	0.255102
C26	2	0.217391	1	0.154321	3	0.191327
C64	2	0.217391	1	0.154321	3	0.191327
C67	2	0.217391	1	0.154321	3	0.191327
C70-72	1	0.108696	1	0.154321	2	0.127551
C37-38	0	0	1	0.154321	1	0.0637755
C54	0	0	1	0.154321	1	0.0637755
C56	0	0	1	0.154321	1	0.0637755
C76	0	0	1	0.154321	1	0.0637755
I70-79	0	0	1	0.154321	1	0.0637755
M80-94	0	0	1	0.154321	1	0.0637755
C61	8	0.869565	0	0	8	0.510204
V00-V99	4	0.434783	0	0	4	0.255102
A0-B99	3	0.326087	0	0	3	0.191327
C11	3	0.326087	0	0	3	0.191327
C15	3	0.326087	0	0	3	0.191327
C23-24	3	0.326087	0	0	3	0.191327
A15-19	1	0.108696	0	0	1	0.0637755
C32	1	0.108696	0	0	1	0.0637755
C80	1	0.108696	0	0	1	0.0637755
C97	1	0.108696	0	0	1	0.0637755
D37-48	1	0.108696	0	0	1	0.0637755
F00-09	1	0.108696	0	0	1	0.0637755
G40-47	1	0.108696	0	0	1	0.0637755
J20-22	1	0.108696	0	0	1	0.0637755
J80-84	1	0.108696	0	0	1	0.0637755
K90-93	1	0.108696	0	0	1	0.0637755
N40-51	1	0.108696	0	0	1	0.0637755
Q20-28	1	0.108696	0	0	1	0.0637755
Q60-64	1	0.108696	0	0	1	0.0637755
V01-98	1	0.108696	0	0	1	0.0637755
W00-X59	1	0.108696	0	0	1	0.0637755
